# Supplementary material for: Whole Genome Resequencing Reveals Selection Signatures Associated With Important Traits in Ethiopian Indigenous Goat Populations
Source: Front Genet. 2019 Nov 28;10:1190. doi: 10.3389/fgene.2019.01190 (PMC6892828; doi:10.3389/fgene.2019.01190)
Supplement: Supplementary Figure 1 — Population structure analysis (K=2-4). [file DataSheet_1.zip]

Archive with 6 entries (6 files):
- Supplementary Table S4.xlsx
- Supplementary Table S3.xlsx
- Supplementary Table S2.xlsx
- Supplementary Table S1.xlsx
- Supplementary Figure 1.pdf
- Supplementary Figure 2.pdf
