# Supplementary material for: Whole Genome Resequencing Reveals Selection Signatures Associated With Important Traits in Ethiopian Indigenous Goat Populations
Source: Front Genet. 2019 Nov 28;10:1190. doi: 10.3389/fgene.2019.01190 (PMC6892828; doi:10.3389/fgene.2019.01190)
Supplement: Supplementary Figure 1 — Population structure analysis (K=2-4). [file DataSheet_1.zip › Supplementary Table S4.xlsx]

## Sheet: GO-BP
Term	P-value	Genes
negative regulation of protein polymerization (GO:0032272)	0.000237352	KANK4;SNCA
regulation of release of sequestered calcium ion into cytosol (GO:0051279)	0.00113078	CAMK2D;SNCA
negative regulation of supramolecular fiber organization (GO:1902904)	0.00136669	KANK4;SNCA
negative regulation of cellular amide metabolic process (GO:0034249)	0.00259016	GIGYF2;SNCA
cellular response to metal ion (GO:0071248)	0.00452145	CAMK2D;SNCA
regulation of cellular response to stress (GO:0080135)	0.00487686	CAMK2D;PNPT1
positive regulation of cellular catabolic process (GO:0031331)	0.00505927	PNPT1;SNCA
cellular response to oxidative stress (GO:0034599)	0.00591858	PNPT1;SNCA
regulation of histone deacetylase activity (GO:1901725)	0.00698008	CAMK2D
rRNA transport (GO:0051029)	0.00698008	PNPT1
microtubule nucleation by microtubule organizing center (GO:0051418)	0.00896587	NIN
insulin-like growth factor receptor signaling pathway (GO:0048009)	0.0109479	GIGYF2

## Sheet: GO-CC
Term	P-value	Genes
microtubule minus-end (GO:0036449)	0.00896587	NIN
centrosome (GO:0005813)	0.0104224	NIN;NEK1;PPP4R3B
microtubule organizing center (GO:0005815)	0.0134642	NIN;NEK1;PPP4R3B
cytoplasmic exosome (RNase complex) (GO:0000177)	0.0158865	PNPT1
platelet alpha granule membrane (GO:0031092)	0.0178553	SNCA
calcium channel complex (GO:0034704)	0.0247169	CAMK2D
cytoplasmic microtubule (GO:0005881)	0.0383038	SNPH
cytoplasmic stress granule (GO:0010494)	0.0411917	GIGYF2

## Sheet: GO-MF
Term	P-value	Genes
cuprous ion binding (GO:1903136)	0.00698008	SNCA
sodium channel inhibitor activity (GO:0019871)	0.00698008	CAMK2D
poly(G) binding (GO:0034046)	0.00797345	PNPT1
phosphofructokinase activity (GO:0008443)	0.00797345	PFKP
protein serine/threonine phosphatase inhibitor activity (GO:0004865)	0.0109479	PPP1R1A
syntaxin-1 binding (GO:0017075)	0.0158865	SNPH
poly(U) RNA binding (GO:0008266)	0.0168714	PNPT1
voltage-gated ion channel activity involved in regulation of postsynaptic membrane potential (GO:1905030)	0.0237395	SCN9A
metallocarboxypeptidase activity (GO:0004181)	0.0286174	CPB1
cadherin binding (GO:0045296)	0.0387577	GIGYF2;PFKP
ATPase activity, coupled to transmembrane movement of substances (GO:0042626)	0.0450296	ABCA13

## Sheet: KEGG
Terms	P-value	Genes
Long-term potentiation	0.00202027	CAMK2D;PPP1R1A
RNA degradation	0.00279508	PNPT1;PFKP
Glucagon signaling pathway	0.00469758	CAMK2D;PPP4R3B
AMPK signaling pathway	0.00632051	CAB39L;PFKP
Adrenergic signaling in cardiomyocytes	0.0091048	CAMK2D;PPP1R1A
Axon guidance	0.0139048	CAMK2D;NEO1
Galactose metabolism	0.030562	PFKP
Pentose and glucuronate interconversions	0.0334721	UGT2A2
Porphyrin and chlorophyll metabolism	0.0411917	UGT2A2
ABC transporters	0.0440715	ABCA13
