# Supplementary material for: Whole Genome Resequencing Reveals Selection Signatures Associated With Important Traits in Ethiopian Indigenous Goat Populations
Source: Front Genet. 2019 Nov 28;10:1190. doi: 10.3389/fgene.2019.01190 (PMC6892828; doi:10.3389/fgene.2019.01190)
Supplement: Supplementary Figure 1 — Population structure analysis (K=2-4). [file DataSheet_1.zip › Supplementary Table S3.xlsx]

## Sheet: AB
Table S3. List of gene in the sellected lowest score (ZHP < -4 cut off ) for Aberegelle goat population.
CHR	Bin.start	Bin.End	SNP	HP	ZHP	Gene ID
12	33250001	33350000	52	0.0143191	-7.94344	SCEL
18	24300001	24400000	107	0.0170398	-7.87708
18	34650001	34750000	57	0.030274	-7.55429
12	33200001	33300000	98	0.0309676	-7.53737	SLAIN1
18	24250001	24350000	117	0.0336272	-7.47251
14	45150001	45250000	159	0.0345878	-7.44908	,STAU2
3	8400001	8500000	146	0.0530776	-6.99811
18	34550001	34650000	53	0.0565702	-6.91292
24	34050001	34150000	382	0.0581219	-6.87508
18	34600001	34700000	47	0.0620053	-6.78036
12	33150001	33250000	97	0.0640163	-6.73131
3	8350001	8450000	142	0.0686823	-6.6175	GIGYF2
24	25000001	25100000	125	0.0690996	-6.60733
19	19200001	19300000	260	0.073714	-6.49478
6	18200001	18300000	505	0.0745396	-6.47464
6	18150001	18250000	484	0.0761905	-6.43438
18	24950001	25050000	783	0.0812276	-6.31152
13	39500001	39600000	225	0.0812756	-6.31035	RALGAPA2
14	45100001	45200000	146	0.0826533	-6.27675	STAU2
24	25050001	25150000	119	0.0833432	-6.25992	GAREM1
3	31300001	31400000	71	0.0852234	-6.21406	PRKAA2
18	34700001	34800000	69	0.0853783	-6.21029
12	33400001	33500000	13	0.0857166	-6.20203
18	24350001	24450000	129	0.0871515	-6.16704
13	39550001	39650000	239	0.0951571	-5.97178
6	83050001	83150000	517	0.0967725	-5.93238
1	142000001	142100000	166	0.0983934	-5.89284
2	113900001	114000000	93	0.0993431	-5.86968	CIR1
17	70150001	70250000	2751	0.101084	-5.82721	TLL1
19	19250001	19350000	286	0.103844	-5.75991
15	63400001	63500000	517	0.103966	-5.75693
4	113900001	114000000	334	0.103974	-5.75672
6	83100001	83200000	499	0.104078	-5.75419
19	47000001	47100000	699	0.104879	-5.73465
4	115950001	116050000	55	0.105391	-5.72217
13	73800001	73900000	1734	0.10612	-5.70439
10	13200001	13300000	251	0.108049	-5.65733
4	113850001	113950000	430	0.108384	-5.64917
5	35350001	35450000	402	0.108869	-5.63734	NELL2
15	46050001	46150000	478	0.109784	-5.61502	SOX6
8	21300001	21400000	413	0.111083	-5.58333
24	24950001	25050000	197	0.111188	-5.58078
18	34500001	34600000	66	0.111644	-5.56967
1	141950001	142050000	270	0.113684	-5.5199
11	37900001	38000000	166	0.114547	-5.49884	PPP4R3B
23	48650001	48750000	173	0.115496	-5.4757	KHDRBS2
6	83000001	83100000	602	0.116793	-5.44407
3	31250001	31350000	169	0.117133	-5.43577	PRKAA2
7	51050001	51150000	152	0.117188	-5.43445	SPINK5
18	24550001	24650000	134	0.118344	-5.40625
10	27850001	27950000	76	0.11851	-5.4022	KCNH5
7	51200001	51300000	193	0.119029	-5.38953
5	33150001	33250000	141	0.11907	-5.38854
12	33300001	33400000	19	0.119104	-5.38771	SCEL
24	25100001	25200000	114	0.119185	-5.38573	GAREM1
19	47050001	47150000	792	0.120302	-5.35848	TANC2
12	33350001	33450000	20	0.120825	-5.34574	SCEL
7	51150001	51250000	194	0.120985	-5.34182
13	60950001	61050000	87	0.122835	-5.29671	TM9SF4
15	46100001	46200000	399	0.124179	-5.26394	SOX6
10	27800001	27900000	61	0.124365	-5.25939
13	61000001	61100000	30	0.124444	-5.25745
8	1350001	1450000	186	0.125973	-5.22017	NEK1
8	1400001	1500000	199	0.127083	-5.19311	NEK1
8	1250001	1350000	154	0.129127	-5.14324
17	18200001	18300000	134	0.129214	-5.14112
17	70100001	70200000	2459	0.130343	-5.11358
4	113950001	114050000	351	0.130408	-5.11199
26	19550001	19650000	226	0.130618	-5.10687
7	51100001	51200000	152	0.130973	-5.09822	SPINK5
6	82950001	83050000	836	0.132188	-5.06858
16	35050001	35150000	159	0.132782	-5.0541
13	73850001	73950000	1333	0.135131	-4.99681
10	50800001	50900000	119	0.1354	-4.99025
4	2850001	2950000	1075	0.135739	-4.98198
5	25200001	25300000	102	0.136657	-4.95959
6	29100001	29200000	569	0.136985	-4.9516
2	86900001	87000000	530	0.13703	-4.9505
19	49050001	49150000	287	0.13744	-4.94049
13	44550001	44650000	133	0.13755	-4.93781	PFKP
13	100001	200000	351	0.138477	-4.91519
4	2900001	3000000	810	0.138495	-4.91474
4	84650001	84750000	580	0.13864	-4.91123
11	37850001	37950000	101	0.139101	-4.89997
11	37950001	38050000	193	0.139503	-4.89017	PNPT1
23	11500001	11600000	157	0.139611	-4.88753
7	50400001	50500000	181	0.139669	-4.88611	HTR4
18	49250001	49350000	145	0.140214	-4.87283	RYR1
11	64100001	64200000	140	0.140848	-4.85737
7	50600001	50700000	171	0.140964	-4.85454	FBXO38
8	1300001	1400000	189	0.141782	-4.83459	NEK1
24	34100001	34200000	385	0.1429	-4.80733
8	38100001	38200000	244	0.143457	-4.79374	GLDC
14	44350001	44450000	268	0.143533	-4.79188
13	52250001	52350000	150	0.144072	-4.77872
19	49000001	49100000	286	0.144097	-4.77813
12	33100001	33200000	128	0.144129	-4.77735
7	105850001	105950000	193	0.144502	-4.76824
2	131050001	131150000	675	0.144695	-4.76354
10	16250001	16350000	212	0.144872	-4.75923
14	44400001	44500000	218	0.145565	-4.74232
14	40750001	40850000	126	0.145664	-4.7399
6	111100001	111200000	552	0.146704	-4.71453
16	68400001	68500000	286	0.147455	-4.69623
1	146100001	146200000	303	0.147598	-4.69274	DIP2A
13	1	100000	764	0.147749	-4.68905
7	50550001	50650000	141	0.148075	-4.6811
3	88850001	88950000	190	0.148746	-4.66474
18	24200001	24300000	138	0.148822	-4.66287
5	33200001	33300000	168	0.149521	-4.64583
22	47550001	47650000	243	0.149721	-4.64096
12	80350001	80450000	438	0.149811	-4.63876
3	84350001	84450000	541	0.149895	-4.6367	,NTNG1
11	51200001	51300000	418	0.150777	-4.61521
13	50001	150000	587	0.151234	-4.60404
11	100400001	100500000	162	0.15192	-4.58732	FUBP3
7	57500001	57600000	543	0.152202	-4.58044	PCDH12
13	29300001	29400000	325	0.152563	-4.57162
5	17600001	17700000	668	0.152587	-4.57105	C12orf50
4	57650001	57750000	566	0.152593	-4.57089
1	15650001	15750000	611	0.152835	-4.565
7	50450001	50550000	134	0.1539	-4.53901	HTR4
2	350001	450000	308	0.154136	-4.53327	FBXO42
3	23050001	23150000	154	0.154281	-4.52973
2	100300001	100400000	120	0.154512	-4.5241
14	5700001	5800000	314	0.154989	-4.51245
2	400001	500000	300	0.155132	-4.50898
7	51250001	51350000	239	0.155683	-4.49553
12	34050001	34150000	113	0.156052	-4.48652
5	25150001	25250000	197	0.156123	-4.48481
8	38200001	38300000	258	0.156941	-4.46485	UHRF2
8	38150001	38250000	250	0.157493	-4.45138	GLDC
25	31200001	31300000	342	0.15794	-4.44049
16	35100001	35200000	204	0.158099	-4.43661
19	46950001	47050000	668	0.15853	-4.4261
6	18250001	18350000	441	0.158777	-4.42008
17	35200001	35300000	251	0.159029	-4.41393
5	25250001	25350000	82	0.159266	-4.40814	PPP1R1A
1	15600001	15700000	501	0.159984	-4.39064
4	114000001	114100000	343	0.160014	-4.3899
16	36900001	37000000	394	0.160181	-4.38583
5	23600001	23700000	438	0.160317	-4.38251
19	19300001	19400000	227	0.160543	-4.37699
3	88800001	88900000	295	0.161201	-4.36096
12	34200001	34300000	171	0.161895	-4.34403
6	82800001	82900000	505	0.162069	-4.33978
2	90200001	90300000	201	0.162165	-4.33744
7	16500001	16600000	180	0.163008	-4.31687	MCTP1
12	34000001	34100000	87	0.163359	-4.30831
5	35600001	35700000	868	0.16398	-4.29318	TMEM117
11	24200001	24300000	125	0.164346	-4.28423
14	18850001	18950000	70	0.16458	-4.27852
8	21250001	21350000	458	0.164637	-4.27714
12	34250001	34350000	173	0.16475	-4.27439
11	51700001	51800000	900	0.164922	-4.27019
3	27500001	27600000	111	0.165178	-4.26396	SCP2
22	6700001	6800000	642	0.165734	-4.2504	CMTM8
10	54850001	54950000	166	0.166111	-4.2412
9	73250001	73350000	76	0.166677	-4.22738	UST
19	26750001	26850000	54	0.16678	-4.22488	ACADVL
12	34300001	34400000	128	0.166838	-4.22346
6	19850001	19950000	440	0.167252	-4.21337	ARHGEF38
12	34350001	34450000	100	0.167333	-4.21138
26	29050001	29150000	173	0.167616	-4.20448	ARMH3
11	51150001	51250000	443	0.167714	-4.20211
12	34100001	34200000	140	0.168074	-4.19331
10	54900001	55000000	160	0.168275	-4.18842
4	91000001	91100000	167	0.168475	-4.18353
5	92150001	92250000	561	0.168591	-4.18072
13	39600001	39700000	214	0.168873	-4.17384
5	33100001	33200000	129	0.168936	-4.1723
5	65100001	65200000	336	0.169026	-4.17009
15	51600001	51700000	354	0.169093	-4.16846
7	39850001	39950000	50	0.169153	-4.16699
7	87350001	87450000	200	0.169285	-4.16378
12	34150001	34250000	147	0.169374	-4.16162
20	51500001	51600000	945	0.169437	-4.16007
12	33950001	34050000	55	0.169459	-4.15954
24	25150001	25250000	115	0.169811	-4.15095	GAREM1
7	105900001	106000000	262	0.169954	-4.14746
1	15700001	15800000	919	0.17037	-4.13731
24	24900001	25000000	238	0.170402	-4.13654
6	29050001	29150000	480	0.171087	-4.11983
11	64150001	64250000	162	0.172217	-4.09228
1	117750001	117850000	185	0.172283	-4.09065
4	113800001	113900000	587	0.172374	-4.08844
22	20000001	20100000	88	0.172518	-4.08492
11	93950001	94050000	192	0.17252	-4.08488
6	55950001	56050000	177	0.172554	-4.08405
8	42350001	42450000	138	0.172615	-4.08256	SMARCA2
8	42400001	42500000	103	0.17271	-4.08025
17	60550001	60650000	385	0.172928	-4.07493	ARHGAP10
14	79750001	79850000	193	0.172954	-4.0743
21	19150001	19250000	70	0.173668	-4.05687
7	50500001	50600000	112	0.173886	-4.05156	HTR4
7	48450001	48550000	138	0.174439	-4.03808
1	134400001	134500000	696	0.174502	-4.03653	CEP63
23	48600001	48700000	153	0.175088	-4.02225	KHDRBS2
13	52300001	52400000	134	0.175303	-4.01699
23	11550001	11650000	123	0.17551	-4.01196
13	44600001	44700000	114	0.17554	-4.01122
5	25950001	26050000	64	0.175599	-4.00979
6	42200001	42300000	258	0.175851	-4.00364
2	119000001	119100000	133	0.175962	-4.00092

## Sheet: BG
Table S3. List of gene in the sellected lowest score (ZHP < -4 cut off ) for Begait goat population.
CHR	Bin.start	Bin.End	SNP	HP	ZHP	Gene ID
2	106250001	106350000	218	0.0800525	-6.66532	SCN9A
6	85700001	85800000	557	0.0824628	-6.60352	UGT2A2
8	1350001	1450000	186	0.0836998	-6.5718	NEK1
17	18200001	18300000	134	0.0923684	-6.34953
8	1300001	1400000	189	0.0937864	-6.31317	NEK1
19	26550001	26650000	152	0.0998358	-6.15806
24	25150001	25250000	115	0.101025	-6.12757	GAREM1
8	82650001	82750000	350	0.104142	-6.04764
9	66600001	66700000	222	0.106354	-5.99093
18	54400001	54500000	174	0.113977	-5.79545	RSPH6A
8	82600001	82700000	198	0.114771	-5.7751
28	2300001	2400000	164	0.11658	-5.72871
6	35450001	35550000	295	0.1184	-5.68204	SNCA
15	47950001	48050000	92	0.124502	-5.5256
6	85750001	85850000	589	0.125274	-5.50579
21	29650001	29750000	372	0.129805	-5.38962
15	47750001	47850000	52	0.133081	-5.30561	SERGEF
1	13350001	13450000	762	0.135223	-5.25069
21	29600001	29700000	303	0.137562	-5.19071
15	47700001	47800000	20	0.13875	-5.16026	SERGEF
17	61050001	61150000	131	0.138927	-5.15571
25	150001	250000	153	0.138978	-5.15441
19	19450001	19550000	158	0.139948	-5.12954
19	26600001	26700000	158	0.140999	-5.1026	ALOX12
25	3600001	3700000	171	0.142081	-5.07484
11	24400001	24500000	276	0.142677	-5.05957
4	25800001	25900000	353	0.143805	-5.03064	COPG2
4	91100001	91200000	213	0.145562	-4.98559	ABCB5
6	12200001	12300000	499	0.145728	-4.98133	CAMK2D
12	67650001	67750000	864	0.146293	-4.96684	CAB39L
1	42500001	42600000	416	0.14634	-4.96565
9	66650001	66750000	211	0.146881	-4.95177
17	3250001	3350000	389	0.1472	-4.94359
21	29550001	29650000	315	0.148635	-4.90681
21	29700001	29800000	483	0.148767	-4.90342
2	106200001	106300000	185	0.150038	-4.87081	SCN9A
4	91150001	91250000	171	0.150781	-4.85176	ABCB5
20	27600001	27700000	337	0.151465	-4.83423
15	47800001	47900000	39	0.153748	-4.77568	SERGEF
1	118950001	119050000	399	0.153885	-4.77218	CPB1
25	3550001	3650000	197	0.154194	-4.76427
6	55900001	56000000	272	0.154633	-4.75299
6	85650001	85750000	485	0.155455	-4.73192
2	105600001	105700000	196	0.15612	-4.71488	CSRNP3
1	119000001	119100000	436	0.156136	-4.71446
7	67300001	67400000	872	0.15645	-4.7064	CDC34
19	19400001	19500000	120	0.157399	-4.68208
24	25200001	25300000	129	0.158257	-4.66009	GAREM1
11	42400001	42500000	349	0.158837	-4.6452
13	73800001	73900000	1734	0.161456	-4.57806
15	75300001	75400000	1204	0.162275	-4.55705
3	82550001	82650000	866	0.163364	-4.52913
7	84650001	84750000	158	0.163404	-4.52811
8	82700001	82800000	404	0.163763	-4.5189
1	102450001	102550000	589	0.163886	-4.51574
3	27500001	27600000	111	0.163948	-4.51416	SCP2
14	42800001	42900000	377	0.164192	-4.50789
3	37650001	37750000	347	0.164255	-4.50627	KANK4
12	33400001	33500000	13	0.165289	-4.47976
19	26500001	26600000	127	0.165502	-4.47429
2	127150001	127250000	251	0.167119	-4.43284
4	114600001	114700000	446	0.167239	-4.42976	ZPBP
14	18850001	18950000	70	0.167411	-4.42536
7	67350001	67450000	794	0.167568	-4.42133
13	59150001	59250000	292	0.167672	-4.41868	SNPH
20	70300001	70400000	129	0.167717	-4.41752
28	2350001	2450000	380	0.167763	-4.41632
19	18000001	18100000	87	0.167849	-4.41412
25	200001	300000	201	0.168559	-4.39592	LUC7L
7	58950001	59050000	333	0.169408	-4.37416
6	35500001	35600000	267	0.169455	-4.37295	SNCA
16	73700001	73800000	463	0.169573	-4.36994
13	59200001	59300000	281	0.169922	-4.36098	RAD21L1
2	106300001	106400000	235	0.17006	-4.35744
2	114050001	114150000	212	0.171011	-4.33306	WIPF1
1	102400001	102500000	596	0.171912	-4.30996
19	19500001	19600000	165	0.172548	-4.29364	NLK
1	11800001	11900000	694	0.173018	-4.2816
4	91050001	91150000	208	0.173246	-4.27575
6	56000001	56100000	80	0.173605	-4.26655
8	1250001	1350000	154	0.174403	-4.24607
17	60050001	60150000	303	0.17513	-4.22743
7	50200001	50300000	157	0.175164	-4.22656
27	31750001	31850000	268	0.175206	-4.22549
10	81450001	81550000	218	0.175512	-4.21764	NEO1
17	3200001	3300000	600	0.17608	-4.20308
21	22550001	22650000	634	0.177009	-4.17926
25	18600001	18700000	311	0.17761	-4.16384	DNAH3
17	70150001	70250000	2751	0.17766	-4.16256	TLL1
6	55950001	56050000	177	0.17794	-4.15538
6	64850001	64950000	531	0.17819	-4.14899
10	59450001	59550000	470	0.178233	-4.14788	NIN
3	37700001	37800000	355	0.178359	-4.14464
18	38100001	38200000	166	0.179035	-4.1273
7	50250001	50350000	119	0.179511	-4.11511
3	23000001	23100000	190	0.18	-4.10256	SPATA6
12	75800001	75900000	238	0.180306	-4.09472
6	49200001	49300000	491	0.180652	-4.08584
1	13300001	13400000	802	0.180907	-4.0793
20	70250001	70350000	240	0.180973	-4.07762
4	91200001	91300000	212	0.181234	-4.07093
25	18650001	18750000	334	0.181572	-4.06225	DNAH3
20	70200001	70300000	260	0.181905	-4.05371
7	57500001	57600000	543	0.182007	-4.05111	PCDH12
18	43650001	43750000	156	0.182698	-4.03338
14	45150001	45250000	159	0.183564	-4.01118	,STAU2
2	90950001	91050000	401	0.183872	-4.00328
