# Supplementary material for: Whole Genome Resequencing Reveals Selection Signatures Associated With Important Traits in Ethiopian Indigenous Goat Populations
Source: Front Genet. 2019 Nov 28;10:1190. doi: 10.3389/fgene.2019.01190 (PMC6892828; doi:10.3389/fgene.2019.01190)
Supplement: Supplementary Figure 1 — Population structure analysis (K=2-4). [file DataSheet_1.zip › Supplementary Table S2.xlsx]

## Sheet: AB
Table S2. List of genes in selected overlapping regions by top 1% of windows with the highest average ZFST value for Aberegelle goat population
CHR	BIN_START	BIN_END	SNP	FST	ZFST	Gene ID
12	35100001	35200000	327	0.323616	9.95153
8	1300001	1400000	170	0.317913	9.64951	NEK1
8	1250001	1350000	140	0.303344	9.18802
2	28650001	28750000	422	0.296918	9.003	ABCB6
8	1350001	1450000	161	0.283163	8.58905	NEK1
8	35950001	36050000	321	0.281892	8.56212	PTPRD
15	51800001	51900000	328	0.277457	8.56101
4	113900001	114000000	327	0.267873	8.08867
15	51850001	51950000	322	0.264965	8.18501
2	28700001	28800000	527	0.258006	7.80783
1	112650001	112750000	632	0.253051	7.66521
2	80450001	80550000	708	0.25016	7.56338	LRP1B
12	35050001	35150000	605	0.245977	7.51937
8	36000001	36100000	443	0.238583	7.23008	PTPRD
7	47800001	47900000	145	0.238354	7.18417
20	50550001	50650000	762	0.23665	7.30971
2	90800001	90900000	311	0.233974	7.07053
3	55550001	55650000	335	0.227753	6.8939	ADGRL4
8	1200001	1300000	293	0.226258	6.80678	SH3RF1
23	49000001	49100000	207	0.222808	6.70456
11	51650001	51750000	695	0.222776	6.75364
8	1400001	1500000	170	0.221352	6.68607	NEK1
1	112700001	112800000	747	0.216564	6.53992
1	114450001	114550000	372	0.215811	6.52023
13	7250001	7350000	584	0.215725	6.66774	SEL1L2
21	54550001	54650000	446	0.215674	6.63102	TGM7
6	93150001	93250000	654	0.213312	6.42272
10	150001	250000	638	0.212549	6.42325
12	64200001	64300000	616	0.210813	6.49
15	63400001	63500000	517	0.208603	6.45239
20	50650001	50750000	762	0.207853	6.4312
23	49200001	49300000	167	0.206383	6.25883
11	51600001	51700000	467	0.206316	6.23842
4	113950001	114050000	351	0.206193	6.19279
20	50600001	50700000	823	0.20508	6.33304
23	49150001	49250000	189	0.204849	6.19656
7	47850001	47950000	150	0.204651	6.14964
2	80500001	80600000	716	0.20425	6.14828	LRP1B
8	36150001	36250000	333	0.204039	6.17032	PTPRD
11	38200001	38300000	176	0.202178	6.08076
12	64150001	64250000	564	0.201834	6.20225
1	105800001	105900000	595	0.200353	6.02678
7	47750001	47850000	186	0.199136	5.9717	SLC36A1
8	49500001	49600000	463	0.198483	6.0111
11	51100001	51200000	410	0.198236	5.97631
11	51700001	51800000	872	0.196659	5.94895
11	51050001	51150000	500	0.19559	5.89046
24	2050001	2150000	562	0.194573	5.92941
8	36100001	36200000	415	0.192289	5.80262	PTPRD
5	35600001	35700000	867	0.19112	5.73761	TMEM117
27	23700001	23800000	345	0.189566	5.39477
10	53150001	53250000	368	0.188362	5.67619
11	33150001	33250000	474	0.188284	5.63699
23	49050001	49150000	176	0.187739	5.64718
1	109650001	109750000	253	0.186567	5.60463	VEPH1
6	86500001	86600000	629	0.185331	5.55673
11	9850001	9950000	334	0.185318	5.55462
23	49100001	49200000	165	0.184516	5.55943
6	44000001	44100000	552	0.184483	5.51143
3	47650001	47750000	206	0.183738	5.52404
18	35050001	35150000	191	0.183628	5.62713
26	28700001	28800000	414	0.183099	5.30494	GBF1
3	47600001	47700000	188	0.182981	5.49862
1	75950001	76050000	259	0.182464	5.46463
6	46900001	47000000	424	0.182252	5.45294
1	109600001	109700000	356	0.181897	5.4584
29	7550001	7650000	294	0.18125	4.87821
6	112650001	112750000	303	0.180373	5.40778
19	19150001	19250000	259	0.17957	5.54091
11	33200001	33300000	564	0.179538	5.37107
28	22950001	23050000	277	0.179411	4.98844
13	7200001	7300000	616	0.179219	5.51197	NDUFAF5
11	38250001	38350000	241	0.178633	5.35811
20	50500001	50600000	746	0.178514	5.47776
22	50200001	50300000	230	0.177981	5.38127	GNAI2
21	54600001	54700000	408	0.177115	5.43637	ADAL
6	86450001	86550000	624	0.176836	5.2924
1	100500001	100600000	573	0.176802	5.29258
18	35750001	35850000	201	0.176658	5.42891	DYNC1LI2
11	19050001	19150000	483	0.174174	5.21165	VIT
12	64250001	64350000	544	0.172577	5.29123
13	35900001	36000000	676	0.171751	5.31301	MPP7
8	42150001	42250000	109	0.171475	5.16408
8	4750001	4850000	1216	0.170713	5.12542
24	1950001	2050000	1089	0.170457	5.16491
4	113850001	113950000	412	0.170393	5.08249
6	37750001	37850000	267	0.170245	5.07519	FAM184B
20	34150001	34250000	813	0.169919	5.18979
22	50250001	50350000	254	0.169653	5.13228	SEMA3F
9	42700001	42800000	292	0.169111	5.09151
12	33250001	33350000	52	0.168926	5.1011	SCEL
18	35100001	35200000	218	0.167651	5.13139
5	22850001	22950000	670	0.167038	4.99166
23	48950001	49050000	230	0.166807	4.98274
8	27000001	27100000	369	0.166202	4.97876	CNTLN
5	46550001	46650000	245	0.166172	4.97289
3	64100001	64200000	674	0.165255	4.95809
12	63300001	63400000	522	0.16512	5.03652	FREM2
13	30200001	30300000	615	0.164937	5.08734
13	30250001	30350000	903	0.1647	5.0828
16	36400001	36500000	586	0.164113	5.04454
7	98150001	98250000	369	0.164093	4.89209	ASNA1
6	44050001	44150000	512	0.163336	4.86289
10	200001	300000	642	0.162939	4.89093
13	20500001	20600000	575	0.162797	5.01514	MALRD1
11	38150001	38250000	153	0.162786	4.86303	EFEMP1
17	850001	950000	921	0.162688	4.97628
6	46850001	46950000	551	0.162354	4.83813	STIM2
1	82500001	82600000	194	0.162311	4.84883	THPO
6	46750001	46850000	382	0.162115	4.82806
13	30150001	30250000	391	0.162076	4.99391
27	23750001	23850000	323	0.16201	4.60844
18	31950001	32050000	291	0.161302	4.92066
26	41550001	41650000	607	0.161293	4.63456
6	93100001	93200000	538	0.160943	4.80397
13	20000001	20100000	564	0.160293	4.9312
13	32650001	32750000	261	0.160267	4.94629
27	32250001	32350000	341	0.160094	4.52909
10	13000001	13100000	252	0.159927	4.7969
13	30300001	30400000	765	0.159763	4.92923	PTER
6	112950001	113050000	214	0.159671	4.77188
2	105550001	105650000	223	0.159398	4.77106	CSRNP3
1	114500001	114600000	383	0.15936	4.77314
12	12250001	12350000	763	0.157901	4.76659
8	35900001	36000000	380	0.157632	4.7149	PTPRD
8	36050001	36150000	473	0.157297	4.71561	PTPRD
13	20450001	20550000	486	0.157112	4.83268	MALRD1
6	112600001	112700000	275	0.156928	4.68206
2	90850001	90950000	262	0.156164	4.6658
28	100001	200000	425	0.155867	4.37094
1	16950001	17050000	1217	0.155605	4.64577
1	105750001	105850000	739	0.155556	4.64063
11	60550001	60650000	219	0.155452	4.68152
24	2000001	2100000	964	0.155269	4.70293
14	48450001	48550000	281	0.154608	4.76343
5	16900001	17000000	886	0.154216	4.59411
3	55500001	55600000	257	0.152754	4.56781	ADGRL4
20	54100001	54200000	684	0.152652	4.7075
13	46400001	46500000	359	0.152592	4.70826
5	35800001	35900000	328	0.152509	4.54933	TMEM117
3	300001	400000	350	0.152503	4.55458
3	105300001	105400000	583	0.152376	4.55492
3	98700001	98800000	584	0.15229	4.55278
7	44800001	44900000	499	0.151593	4.50313	GALNT10
4	13050001	13150000	1072	0.151426	4.51729
4	54500001	54600000	704	0.151113	4.49734	GARS
15	42400001	42500000	388	0.15084	4.58752	TEAD1
20	4750001	4850000	328	0.150828	4.60046	ERGIC1
17	800001	900000	820	0.150564	4.59173
8	108650001	108750000	673	0.150276	4.51699
10	100001	200000	334	0.150212	4.49172	TRIM69
6	93200001	93300000	808	0.149482	4.45434
8	49550001	49650000	468	0.149019	4.47589
11	60500001	60600000	200	0.148934	4.47698
15	72650001	72750000	142	0.148725	4.56371
28	23000001	23100000	379	0.148476	4.12289
1	112600001	112700000	502	0.148267	4.42093
10	53100001	53200000	373	0.14792	4.42236
3	28500001	28600000	187	0.147549	4.40044
2	80400001	80500000	576	0.147242	4.38128	LRP1B
11	60600001	60700000	220	0.147096	4.42356
9	42650001	42750000	429	0.147012	4.40431
1	16900001	17000000	1019	0.146997	4.37863
4	43800001	43900000	161	0.14697	4.37102
2	90750001	90850000	337	0.146959	4.37737
12	64300001	64400000	369	0.14682	4.4825
20	45950001	46050000	698	0.146441	4.46355
14	48200001	48300000	354	0.14639	4.4997	NCOA2
6	46950001	47050000	366	0.146215	4.34421
11	60450001	60550000	156	0.146192	4.39002
16	36350001	36450000	571	0.14611	4.47323
10	50750001	50850000	242	0.146014	4.36207
21	20300001	20400000	106	0.145957	4.46164
12	64350001	64450000	472	0.145766	4.45124
11	37950001	38050000	193	0.145626	4.33103	PNPT1
8	1150001	1250000	391	0.145454	4.31618	SH3RF1
8	108700001	108800000	718	0.145377	4.36614
21	19150001	19250000	69	0.145255	4.43853
11	37900001	38000000	166	0.144914	4.3075	PPP4R3B
12	35000001	35100000	643	0.144846	4.36456
1	141200001	141300000	470	0.144717	4.31607
6	90100001	90200000	475	0.144645	4.30068
23	13100001	13200000	485	0.14462	4.35479	CDKAL1
14	12350001	12450000	289	0.144576	4.45207
1	36600001	36700000	461	0.14437	4.2987
6	23750001	23850000	428	0.144368	4.27908	PPP3CA
3	24750001	24850000	528	0.144358	4.29742	ELAVL4
17	61850001	61950000	178	0.144321	4.40696
25	26550001	26650000	482	0.144032	4.22259
16	32750001	32850000	531	0.143757	4.40172
15	60950001	61050000	317	0.143704	4.39817
12	60600001	60700000	413	0.143582	4.35861	NBEA
8	69600001	69700000	671	0.143383	4.30233	BIN3
6	64200001	64300000	534	0.143325	4.25757
18	39450001	39550000	508	0.143259	4.39164	ZFHX3
26	29900001	30000000	307	0.143144	4.1348	SLF2
12	40550001	40650000	573	0.142936	4.33262
9	69250001	69350000	540	0.142882	4.26872	UTRN
11	54900001	55000000	481	0.142747	4.2771
3	23650001	23750000	273	0.142744	4.24597
15	72700001	72800000	161	0.142656	4.37434
5	35750001	35850000	392	0.142654	4.24367	TMEM117
26	50000001	50100000	274	0.142626	4.07014
9	49250001	49350000	456	0.142499	4.26465
8	80700001	80800000	348	0.142395	4.27962
16	25850001	25950000	474	0.142385	4.35207
2	118850001	118950000	205	0.142347	4.24249
7	47900001	48000000	155	0.142336	4.22915	GM2A
6	72200001	72300000	587	0.142068	4.22454
3	23700001	23800000	270	0.141958	4.22257
4	2850001	2950000	1074	0.141755	4.22075
26	41600001	41700000	773	0.141653	4.06512
23	13150001	13250000	566	0.141544	4.2644	CDKAL1
7	44850001	44950000	517	0.141362	4.18931	GALNT10
13	35950001	36050000	558	0.141238	4.34778
14	9650001	9750000	747	0.140514	4.32228
1	109350001	109450000	586	0.140215	4.1682
13	19950001	20050000	606	0.140103	4.29094
6	36650001	36750000	527	0.14004	4.14357
22	50350001	50450000	322	0.13979	4.21802	RBM6
19	19200001	19300000	254	0.139761	4.28973
12	64450001	64550000	330	0.139576	4.25914
20	45900001	46000000	593	0.139576	4.24532
12	34950001	35050000	426	0.139527	4.19719
17	11000001	11100000	730	0.13951	4.25274
17	34800001	34900000	276	0.139386	4.25617	FSTL5
4	2900001	3000000	810	0.13928	4.14509
1	141250001	141350000	461	0.139218	4.14656	MX1
8	83050001	83150000	224	0.139056	4.17576	CDC14B
11	65300001	65400000	285	0.138897	4.17352
1	82450001	82550000	184	0.138893	4.12428
20	67050001	67150000	552	0.138855	4.25097
4	114000001	114100000	327	0.13872	4.11356
19	13150001	13250000	378	0.13834	4.23767	ACACA
19	18800001	18900000	692	0.137987	4.22431	KSR1
7	47700001	47800000	215	0.137786	4.07985
1	81800001	81900000	319	0.137404	4.07563	VPS8
2	28950001	29050000	646	0.137322	4.08024	WNT10A
10	32850001	32950000	193	0.137185	4.09261	ARMH4
6	71250001	71350000	644	0.137092	4.06869
2	127100001	127200000	319	0.137084	4.07718
6	1650001	1750000	986	0.136774	4.04762
11	38300001	38400000	333	0.13669	4.06535
19	33850001	33950000	250	0.136635	4.19273
6	46800001	46900000	476	0.136535	4.04174	STIM2
6	47200001	47300000	598	0.136424	4.04586
22	50400001	50500000	276	0.136329	4.11488	RBM6
3	40150001	40250000	256	0.136326	4.05409
11	83750001	83850000	520	0.136277	4.0883
19	33900001	34000000	285	0.136234	4.1829	FAM83G,SLC5A10
12	40500001	40600000	635	0.13621	4.12029	,
7	66100001	66200000	320	0.135851	4.03001
15	51900001	52000000	217	0.135808	4.13258
29	8300001	8400000	358	0.135719	3.63955
17	28550001	28650000	565	0.135689	4.12659
1	82550001	82650000	211	0.135605	4.02445	EIF4G1
18	24250001	24350000	117	0.135547	4.11259
11	54950001	55050000	552	0.135531	4.05453
8	52000001	52100000	349	0.135483	4.0569	PCSK5
11	104850001	104950000	199	0.135453	4.05378
1	72250001	72350000	537	0.13533	4.00874
11	19000001	19100000	545	0.134995	4.00263
9	20400001	20500000	566	0.134954	4.03456
4	84150001	84250000	569	0.134893	3.99696	SEMA3A
12	63350001	63450000	563	0.134888	4.08972	FREM2
4	85300001	85400000	495	0.134859	3.99847
10	2600001	2700000	820	0.134844	4.02205
13	17300001	17400000	415	0.134486	4.1065
18	49000001	49100000	1031	0.134478	4.12397	SPINT2
11	73800001	73900000	404	0.134065	4.02051
17	11050001	11150000	638	0.134011	4.08187
18	43450001	43550000	797	0.133912	4.09846
5	35650001	35750000	659	0.133866	3.97101	TMEM117
1	134650001	134750000	397	0.133698	3.97466
11	51200001	51300000	417	0.133592	3.98022
28	10000001	10100000	581	0.133582	3.70988
27	23650001	23750000	411	0.133457	3.75691
3	25450001	25550000	450	0.133359	3.95834	FAF1
4	54550001	54650000	633	0.133359	3.95017	GARS
12	64100001	64200000	633	0.133172	4.04116
18	24300001	24400000	106	0.132858	4.03072
20	34200001	34300000	865	0.132752	4.03232
7	98200001	98300000	540	0.132592	3.92316
7	106200001	106300000	171	0.132583	3.91902
29	7600001	7700000	296	0.132164	3.53909
5	75550001	75650000	319	0.132163	3.91687
2	105600001	105700000	178	0.132138	3.9276	CSRNP3
12	64500001	64600000	316	0.131923	4.01926
21	17250001	17350000	486	0.131671	4.00342
12	33200001	33300000	98	0.131644	3.94061	SLAIN1
20	67150001	67250000	808	0.131453	4.02316
10	4250001	4350000	784	0.131393	3.91722
6	90150001	90250000	468	0.131335	3.89093
6	50150001	50250000	617	0.131309	3.88894
3	24800001	24900000	541	0.130994	3.8848
12	7650001	7750000	600	0.130829	3.9211
17	34850001	34950000	318	0.130677	3.98387
5	9450001	9550000	833	0.130642	3.86277
11	51550001	51650000	428	0.130538	3.88876
1	74250001	74350000	611	0.13036	3.85581	MB21D2
17	3150001	3250000	692	0.130225	3.96123
20	51250001	51350000	424	0.130196	3.99161
29	8350001	8450000	388	0.129941	3.48743	ME3
1	18300001	18400000	536	0.129669	3.84435
8	46000001	46100000	852	0.129617	3.86896
1	36550001	36650000	609	0.129547	3.8396
22	32950001	33050000	466	0.129367	3.8981
12	2100001	2200000	689	0.129108	3.86432	MYO16
17	31750001	31850000	715	0.129059	3.92491
8	105850001	105950000	421	0.128966	3.8533	ASTN2
1	75900001	76000000	377	0.128462	3.79679
3	5250001	5350000	574	0.12834	3.8046
2	28900001	29000000	568	0.128336	3.80156
2	80750001	80850000	526	0.128298	3.80101
14	49900001	50000000	460	0.128124	3.92954	PREX2
1	134700001	134800000	390	0.128085	3.80145	RYK
5	35550001	35650000	746	0.128053	3.78897	TMEM117
26	7050001	7150000	722	0.128004	3.71937
13	60350001	60450000	652	0.127931	3.92991
12	42300001	42400000	780	0.127931	3.86988	KLHL1
20	67200001	67300000	860	0.127834	3.91196
16	27650001	27750000	457	0.127736	3.89328
12	7700001	7800000	561	0.127643	3.82318
24	2100001	2200000	560	0.127515	3.85705
5	9500001	9600000	1002	0.12742	3.76413
5	89800001	89900000	362	0.12729	3.76006
6	47150001	47250000	481	0.127236	3.76161
15	54900001	55000000	436	0.127154	3.86236	APOA5
11	49750001	49850000	818	0.127089	3.76918	DNAH6
14	34150001	34250000	447	0.127027	3.88543
11	50550001	50650000	638	0.126999	3.76717
1	5950001	6050000	706	0.126792	3.75517
11	60400001	60500000	128	0.126712	3.78342
15	59650001	59750000	169	0.126646	3.85263
2	80800001	80900000	463	0.126545	3.7474
19	18750001	18850000	820	0.126445	3.85824	KSR1
29	17200001	17300000	255	0.126441	3.34525
16	76200001	76300000	727	0.1264	3.82847	PTPRC
3	51150001	51250000	270	0.126357	3.74912
17	51450001	51550000	508	0.126326	3.84052
1	33500001	33600000	732	0.126326	3.73858
5	35450001	35550000	683	0.125981	3.72381
4	58850001	58950000	409	0.125979	3.72379
25	40400001	40500000	375	0.125766	3.65089	SDK1
4	58750001	58850000	443	0.125734	3.71492
6	47000001	47100000	516	0.125581	3.70908
15	55600001	55700000	344	0.125334	3.81135
12	45000001	45100000	712	0.125311	3.79017
29	18750001	18850000	523	0.125284	3.32014
18	35200001	35300000	231	0.125236	3.80423
6	103750001	103850000	688	0.12521	3.70417	CRMP1
11	48200001	48300000	471	0.125189	3.70728	REEP1
13	76150001	76250000	345	0.125177	3.83937
24	9600001	9700000	692	0.125011	3.77439
7	53100001	53200000	636	0.124893	3.69233	LARS
5	36200001	36300000	467	0.124855	3.69632	IRAK4
1	114400001	114500000	369	0.124826	3.70027
25	23650001	23750000	809	0.124747	3.64223
29	39050001	39150000	268	0.124718	3.20092
13	19000001	19100000	478	0.124635	3.80033	NRP1
3	114950001	115050000	549	0.12462	3.69099
22	50300001	50400000	260	0.124415	3.7384	RBM5
5	75500001	75600000	286	0.12438	3.67572
13	16250001	16350000	613	0.124379	3.78709
20	38800001	38900000	392	0.124288	3.7684
1	100550001	100650000	616	0.124083	3.66527
15	14000001	14100000	491	0.124078	3.76064
2	53100001	53200000	566	0.124014	3.66915
2	109700001	109800000	451	0.124011	3.67684
11	51350001	51450000	581	0.123816	3.67934
2	31350001	31450000	544	0.123677	3.65944	SMARCAL1
18	35700001	35800000	197	0.123666	3.75819	CMTM4
9	20350001	20450000	439	0.123655	3.68284
10	4200001	4300000	797	0.123543	3.67297
6	45350001	45450000	527	0.123534	3.6387	ANAPC4
21	19100001	19200000	242	0.12345	3.75186
10	73250001	73350000	394	0.12344	3.66535	FMN1
9	53850001	53950000	331	0.123195	3.66656	PTPRK
3	37650001	37750000	345	0.123191	3.64587	KANK4
20	18500001	18600000	981	0.123153	3.7275	ELOVL7
12	1400001	1500000	261	0.122982	3.67192	COL4A1
4	58800001	58900000	435	0.122898	3.62798
11	62300001	62400000	235	0.122853	3.67311
12	40450001	40550000	649	0.122818	3.69956
13	60000001	60100000	415	0.122804	3.76423
16	76250001	76350000	897	0.122661	3.71266
15	65550001	65650000	717	0.122559	3.73756
11	21450001	21550000	522	0.122375	3.6148	MAP4K3
2	70200001	70300000	382	0.122325	3.61255
18	47950001	48050000	335	0.122266	3.73702
2	129200001	129300000	502	0.122251	3.61918	COL5A2
20	38850001	38950000	526	0.121889	3.6956
1	134100001	134200000	514	0.121816	3.60553	EPHB1
19	5100001	5200000	656	0.121795	3.71903
2	69850001	69950000	312	0.121784	3.59513
5	38450001	38550000	833	0.121593	3.59537
16	15850001	15950000	962	0.121463	3.69256
11	73850001	73950000	477	0.121408	3.62763	EFR3B
17	900001	1000000	700	0.121385	3.67927
18	35000001	35100000	114	0.121358	3.6711
14	49850001	49950000	331	0.121268	3.711	PREX2
1	81750001	81850000	267	0.121234	3.57572	C3orf70
11	73050001	73150000	454	0.120838	3.60683
5	16850001	16950000	1018	0.120799	3.56188
9	53600001	53700000	650	0.120771	3.58968	PTPRK
22	33000001	33100000	533	0.120768	3.6344
18	43400001	43500000	608	0.120764	3.68138
12	42350001	42450000	656	0.120763	3.64608	KLHL1
21	61100001	61200000	314	0.120751	3.66639
7	48000001	48100000	191	0.120729	3.56373
8	26400001	26500000	227	0.120652	3.56796
1	82400001	82500000	194	0.120601	3.55852
16	31200001	31300000	545	0.120543	3.66514
21	58750001	58850000	383	0.120337	3.65422
6	113000001	113100000	336	0.120166	3.552
12	4400001	4500000	866	0.120108	3.58454
12	64400001	64500000	470	0.120091	3.64319
2	102450001	102550000	548	0.11999	3.54749
6	54600001	54700000	480	0.119905	3.53726
16	25900001	26000000	605	0.119894	3.64453
12	50300001	50400000	376	0.119829	3.61564	PARP4
18	49050001	49150000	1192	0.119812	3.66253	CATSPERG
12	64000001	64100000	431	0.119636	3.61364
12	35600001	35700000	367	0.119543	3.59094	LMO7
5	57350001	57450000	500	0.119535	3.52909
7	47950001	48050000	176	0.119433	3.52302	CCDC69
7	59100001	59200000	625	0.119397	3.52091
13	61950001	62050000	99	0.119291	3.65761
13	20550001	20650000	694	0.119274	3.63978	MALRD1
8	78350001	78450000	684	0.118721	3.54166
6	29150001	29250000	453	0.118678	3.48813
18	35150001	35250000	208	0.118617	3.59435
3	64050001	64150000	764	0.11861	3.51107	SELENOF
13	62000001	62100000	161	0.118538	3.63485	,
3	27350001	27450000	329	0.118394	3.49596	ZYG11A
5	17750001	17850000	847	0.118367	3.48874	TMTC3
6	99900001	100000000	653	0.118329	3.49183	CDS1
29	18700001	18800000	526	0.118319	3.12371
28	9900001	10000000	899	0.118313	3.26516	SH2D4B
4	72900001	73000000	377	0.118288	3.4835
12	44950001	45050000	742	0.118223	3.56656
15	21500001	21600000	690	0.118188	3.57186
21	40150001	40250000	152	0.118006	3.57335
7	74650001	74750000	307	0.117952	3.47647
2	70450001	70550000	545	0.117931	3.47734
24	32200001	32300000	341	0.117862	3.51148
20	31500001	31600000	643	0.117792	3.56226
17	64050001	64150000	760	0.117582	3.57659	LRBA
18	2500001	2600000	234	0.117562	3.56823
12	34350001	34450000	100	0.11748	3.50896
3	48800001	48900000	272	0.11739	3.471
4	13000001	13100000	731	0.117063	3.4539
1	74200001	74300000	622	0.116986	3.44249
27	21150001	21250000	632	0.116826	3.27318	PRAG1
21	65900001	66000000	899	0.116813	3.54463
27	23800001	23900000	366	0.116733	3.29585
14	85050001	85150000	646	0.116676	3.54266
10	32100001	32200000	265	0.116607	3.4519
4	88850001	88950000	526	0.116567	3.43329
26	39400001	39500000	526	0.116567	3.32442
15	41850001	41950000	336	0.116565	3.50917	MICAL2
25	26500001	26600000	368	0.116487	3.38972
13	60300001	60400000	725	0.116289	3.55908
8	78300001	78400000	736	0.116237	3.46358
7	59750001	59850000	788	0.116193	3.42375
12	40600001	40700000	521	0.116163	3.4949
20	21400001	21500000	566	0.116156	3.50694
21	17300001	17400000	465	0.116154	3.52026
17	63450001	63550000	501	0.116151	3.52579	LRBA
12	35650001	35750000	411	0.115968	3.48008	LMO7
8	62000001	62100000	312	0.115754	3.44528
1	18350001	18450000	549	0.115686	3.41232
17	28500001	28600000	634	0.115605	3.49351
4	80750001	80850000	561	0.115578	3.40155
12	12200001	12300000	830	0.11557	3.44757
9	53650001	53750000	887	0.1154	3.4239	PTPRK
10	53200001	53300000	351	0.115377	3.41842
2	100550001	100650000	269	0.115369	3.40362
18	54350001	54450000	324	0.115348	3.52319

## Sheet: BG
Table S2. List of genes in selected overlapping regions by top 1% of windows with the highest average ZFST value for Begait goat population
CHR	BIN_START	BIN_END	SNP	FST	ZFST	Gene ID
7	16500001	16600000	180	0.555946	11.4507	MCTP1
5	32450001	32550000	378	0.495576	9.87974
5	32500001	32600000	423	0.484947	9.65933
7	16450001	16550000	200	0.470758	9.53592	MCTP1
7	16550001	16650000	108	0.450302	9.10879	SLF1
2	127100001	127200000	319	0.442731	8.68378
3	37700001	37800000	355	0.431456	8.46749
3	37650001	37750000	345	0.429463	8.41703	KANK4
20	50500001	50600000	746	0.417855	8.61248
2	119000001	119100000	133	0.407219	7.89868
3	37750001	37850000	374	0.40544	7.90537
3	37600001	37700000	266	0.402258	7.8173	KANK4
1	119750001	119850000	326	0.389928	7.55645
5	35600001	35700000	867	0.38028	7.38749	TMEM117
2	127200001	127300000	350	0.376661	7.25435
17	3150001	3250000	692	0.376117	7.53772
13	63950001	64050000	246	0.373088	7.44063
2	118950001	119050000	238	0.370619	7.09834	ZNF385B
13	64150001	64250000	350	0.367521	7.34895	UQCC1
6	35500001	35600000	259	0.367162	7.14977	SNCA
1	119800001	119900000	356	0.366925	7.05852
6	35450001	35550000	292	0.3653	7.10369	SNCA
13	64100001	64200000	272	0.365077	7.28494	MMP24
5	35900001	36000000	352	0.363762	7.0345	TMEM117
3	37800001	37900000	380	0.362789	6.97738	USP1
6	12200001	12300000	485	0.36273	7.01764	CAMK2D
16	66350001	66450000	778	0.361903	7.17707	PTGS2
13	64000001	64100000	218	0.361007	7.17816
19	49000001	49100000	284	0.357644	7.22355
5	22750001	22850000	441	0.357463	6.84088
22	45050001	45150000	352	0.35315	7.08307	ERC2
6	37750001	37850000	267	0.353011	6.87143	FAM184B
3	88900001	89000000	226	0.352465	6.74007
13	61050001	61150000	80	0.351489	6.91304
2	127150001	127250000	251	0.351234	6.69626
5	35550001	35650000	746	0.349704	6.71209	TMEM117
6	85750001	85850000	589	0.348555	6.80397
1	114450001	114550000	372	0.34546	6.56084
13	64250001	64350000	364	0.34261	6.80122
2	119050001	119150000	104	0.334242	6.31545
5	22800001	22900000	521	0.33423	6.33767
1	141950001	142050000	270	0.333793	6.33207
11	77000001	77100000	364	0.332309	6.38115
19	49050001	49150000	286	0.331963	6.65223
1	119000001	119100000	434	0.329078	6.21908
6	35900001	36000000	515	0.328856	6.31826
6	35850001	35950000	309	0.327791	6.29122
6	18200001	18300000	505	0.326994	6.24876
7	16600001	16700000	50	0.325835	6.33185
26	20750001	20850000	186	0.325739	6.13925	RBM20
7	16650001	16750000	34	0.324521	6.30611
3	95700001	95800000	433	0.324426	6.14134
13	64200001	64300000	338	0.322906	6.34957	UQCC1
20	37300001	37400000	226	0.322609	6.40236
13	64050001	64150000	188	0.322418	6.31718
18	24950001	25050000	782	0.32058	6.38262
3	88850001	88950000	190	0.319671	6.0204
16	76250001	76350000	897	0.315488	6.14328
7	63000001	63100000	568	0.314861	6.13727
26	20700001	20800000	162	0.314053	5.86992	RBM20
3	88800001	88900000	293	0.313361	5.88005
13	61100001	61200000	192	0.312406	6.04604
5	32400001	32500000	303	0.312376	5.86951
13	64300001	64400000	343	0.311509	6.10411	CEP250
6	69700001	69800000	464	0.3107	5.93942	LNX1
27	31750001	31850000	268	0.309294	5.53113
13	64350001	64450000	345	0.309202	6.05706	CEP250
17	3200001	3300000	592	0.308728	6.02823
6	18150001	18250000	484	0.307968	5.82641
20	50450001	50550000	679	0.307745	6.09348
5	46750001	46850000	311	0.307734	5.80724	GRIP1
2	56250001	56350000	607	0.307416	5.72083
1	64650001	64750000	389	0.307173	5.73461	GPR156
4	103050001	103150000	435	0.305722	5.69851
7	16750001	16850000	132	0.303702	5.84536
28	22450001	22550000	302	0.303682	5.25445
16	21950001	22050000	663	0.303271	5.87713
17	39850001	39950000	416	0.303059	5.93157
12	34850001	34950000	171	0.30291	5.71976
6	12250001	12350000	486	0.302617	5.69894	CAMK2D
6	69650001	69750000	552	0.30236	5.75141	LNX1
1	119700001	119800000	318	0.301609	5.62637
5	35650001	35750000	659	0.299404	5.61542	TMEM117
5	22650001	22750000	518	0.299362	5.57015
13	64500001	64600000	430	0.298914	5.83297
1	114500001	114600000	383	0.296428	5.49652
20	37250001	37350000	197	0.296047	5.79189	NIPBL
2	127250001	127350000	458	0.295919	5.49638
2	127050001	127150000	411	0.295729	5.47943
15	63500001	63600000	558	0.294319	5.68717
19	41950001	42050000	176	0.293032	5.74679	GHDC
9	55400001	55500000	387	0.292366	5.56947
7	50550001	50650000	141	0.291972	5.6022
19	27050001	27150000	330	0.291171	5.68847	RF00272,EIF4A1,CD68
16	66400001	66500000	775	0.2906	5.58597
13	60300001	60400000	725	0.290383	5.51935
6	18250001	18350000	436	0.288255	5.39726
5	32550001	32650000	412	0.287905	5.35017
13	64550001	64650000	689	0.287583	5.58017
7	63050001	63150000	560	0.287389	5.52056	TGFBI
6	85700001	85800000	556	0.286562	5.42007	UGT2A2
13	55900001	56000000	209	0.286436	5.3979	CDH26
5	46800001	46900000	306	0.286234	5.33652	GRIP1
14	52450001	52550000	352	0.286139	5.53249
3	37550001	37650000	156	0.285618	5.26974
17	39900001	40000000	374	0.285231	5.53336
17	36600001	36700000	983	0.282026	5.42813	SPATA5
20	50550001	50650000	762	0.2817	5.52698
7	50600001	50700000	171	0.28135	5.36571	FBXO38
4	113350001	113450000	248	0.280938	5.17302
12	35100001	35200000	327	0.280558	5.23453
7	16700001	16800000	90	0.280281	5.31777
21	17950001	18050000	1730	0.280209	5.46884
11	76900001	77000000	556	0.279746	5.21565
13	16650001	16750000	387	0.279202	5.22254	CAMK1D
17	39800001	39900000	417	0.278485	5.36919
17	3100001	3200000	776	0.277981	5.3198	CHEK2
13	60350001	60450000	652	0.277109	5.22768
3	35650001	35750000	1012	0.276129	5.06037
12	56200001	56300000	673	0.275496	5.14004	KATNAL1
20	37350001	37450000	259	0.274737	5.32587
2	97150001	97250000	358	0.27411	4.99516
6	35800001	35900000	382	0.273595	5.08962
13	64400001	64500000	376	0.271906	5.2162
11	37950001	38050000	193	0.271734	5.06265	PNPT1
7	47850001	47950000	150	0.271633	5.13785
6	35550001	35650000	221	0.271371	5.03645
14	64550001	64650000	526	0.270767	5.19849
2	127550001	127650000	946	0.270497	4.94565	TFPI
7	36650001	36750000	197	0.27014	5.09788
13	60550001	60650000	478	0.269053	5.05817
2	81250001	81350000	743	0.268779	4.87886
22	49250001	49350000	309	0.26873	5.23273	TEX264
10	48950001	49050000	410	0.267795	4.98774	RFX7
1	141900001	142000000	266	0.267723	4.8879
6	37700001	37800000	316	0.267674	4.97502	MED28
13	16600001	16700000	383	0.267671	4.96519	CAMK1D
11	37900001	38000000	166	0.267064	4.95694	PPP4R3B
7	89550001	89650000	556	0.26597	5.03638
5	22600001	22700000	495	0.265712	4.8346
14	64600001	64700000	454	0.265682	5.08661
9	36500001	36600000	261	0.264512	4.95675	ASCC3
6	15950001	16050000	711	0.264422	4.86268
11	76950001	77050000	506	0.263454	4.85905
7	16400001	16500000	128	0.262749	4.89516	MCTP1
7	43750001	43850000	383	0.262515	4.92843
2	118900001	119000000	281	0.262442	4.74484	ZNF385B
25	9950001	10050000	394	0.262048	4.82942
3	35700001	35800000	871	0.261606	4.74505
22	20900001	21000000	574	0.259921	4.95502
25	41000001	41100000	247	0.259705	4.7271
13	60250001	60350000	863	0.259627	4.83238
13	55600001	55700000	222	0.259157	4.79023
12	40350001	40450000	571	0.25793	4.74397
13	61000001	61100000	30	0.257842	4.81713
6	35950001	36050000	643	0.257715	4.74523
5	9200001	9300000	893	0.256832	4.64416	PPP1R12A
13	60600001	60700000	420	0.256353	4.77774	TPX2
7	43700001	43800000	351	0.256145	4.78372
5	35950001	36050000	383	0.255573	4.65854	TMEM117
12	34800001	34900000	175	0.255035	4.66367
25	10000001	10100000	490	0.254878	4.68166
3	95650001	95750000	431	0.254864	4.61598
6	108150001	108250000	971	0.254811	4.71342
13	60100001	60200000	665	0.254397	4.71035
13	60400001	60500000	496	0.254353	4.72402
11	18150001	18250000	613	0.253836	4.662
2	127500001	127600000	762	0.25333	4.56956	CALCRL
2	119100001	119200000	118	0.252938	4.54746
5	83900001	84000000	242	0.252336	4.5872
5	83950001	84050000	434	0.252317	4.5881
1	28200001	28300000	524	0.25224	4.55197
18	24900001	25000000	556	0.252162	4.81762
8	21100001	21200000	635	0.251163	4.68914
11	95100001	95200000	208	0.249972	4.55879	NR6A1
1	114800001	114900000	487	0.249814	4.48399
1	28150001	28250000	545	0.248978	4.47983
7	16350001	16450000	114	0.248787	4.58244	MCTP1
21	26350001	26450000	341	0.248584	4.7512
16	22000001	22100000	559	0.24853	4.65058
3	88950001	89050000	448	0.248511	4.46954
22	45850001	45950000	456	0.248138	4.73646
9	36450001	36550000	276	0.246895	4.56109	ASCC3
6	84300001	84400000	634	0.246696	4.52724	TMPRSS11D
1	15650001	15750000	611	0.246619	4.42961
10	12800001	12900000	451	0.246557	4.52771
22	47550001	47650000	243	0.24632	4.70543
11	18200001	18300000	371	0.246275	4.49668
13	55050001	55150000	254	0.245693	4.48797
20	31500001	31600000	643	0.245581	4.63998
13	60150001	60250000	589	0.245044	4.50492
13	61550001	61650000	247	0.244842	4.54479	EFCAB8
12	34650001	34750000	503	0.244823	4.43463
16	77300001	77400000	375	0.244445	4.55415
22	49300001	49400000	293	0.243864	4.67429	RAD54L2
17	1100001	1200000	506	0.243398	4.53502
13	27500001	27600000	181	0.243054	4.42606	BEND7
6	35400001	35500000	325	0.242713	4.3952	SNCA
8	26350001	26450000	289	0.242199	4.49243
12	67650001	67750000	864	0.242068	4.40586	CAB39L
13	60500001	60600000	644	0.241678	4.44551
5	46850001	46950000	317	0.241618	4.35602	HELB
3	88750001	88850000	266	0.241463	4.30825	ATP5PB
3	8350001	8450000	142	0.241457	4.31126	GIGYF2
21	26300001	26400000	279	0.241307	4.58149
11	37650001	37750000	82	0.241238	4.38153	CCDC88A
3	90550001	90650000	284	0.241183	4.31335
3	89050001	89150000	442	0.24085	4.30356
1	118950001	119050000	398	0.240836	4.29423	CPB1
5	35850001	35950000	289	0.240816	4.3299	TMEM117
7	47800001	47900000	145	0.240768	4.44276
4	18100001	18200000	885	0.240652	4.29685	SVOPL
19	27000001	27100000	284	0.240523	4.53475
22	45000001	45100000	333	0.239614	4.51818	ERC2
12	34700001	34800000	389	0.239426	4.3178
2	18300001	18400000	549	0.239331	4.25642	DNER
8	35950001	36050000	321	0.238861	4.41848	PTPRD
16	76300001	76400000	924	0.238732	4.42438
5	34650001	34750000	477	0.238564	4.26962	ANO6
6	52950001	53050000	707	0.237667	4.3165
1	114850001	114950000	517	0.237349	4.21347
17	23750001	23850000	659	0.236789	4.40268
14	34150001	34250000	447	0.236391	4.40347
12	56250001	56350000	623	0.23638	4.27801
9	55450001	55550000	387	0.236332	4.32051
14	62000001	62100000	339	0.236236	4.40617
6	53000001	53100000	641	0.236224	4.28558
9	63250001	63350000	222	0.23565	4.30493
16	4800001	4900000	990	0.235523	4.35032
4	103100001	103200000	529	0.235462	4.16954
10	13200001	13300000	250	0.235377	4.28197
22	45100001	45200000	407	0.235116	4.43419	ERC2,RF00020
2	81550001	81650000	472	0.235106	4.1498
7	74450001	74550000	348	0.234939	4.33799
2	70300001	70400000	424	0.234865	4.14323
25	7750001	7850000	443	0.234396	4.22126
22	20950001	21050000	386	0.234347	4.38529
5	71800001	71900000	216	0.233777	4.18079
3	35600001	35700000	1080	0.233768	4.13559
13	62700001	62800000	424	0.233544	4.29901	NECAB3
6	35150001	35250000	692	0.233104	4.17982
11	21450001	21550000	522	0.232977	4.20377	MAP4K3
2	56300001	56400000	766	0.232925	4.10324
27	33250001	33350000	172	0.232904	3.97969
7	35300001	35400000	266	0.232806	4.25647
11	76850001	76950000	490	0.232692	4.17655
11	12800001	12900000	480	0.232245	4.18009	DYSF
18	25300001	25400000	369	0.232219	4.37512	SLC6A2
13	45700001	45800000	482	0.231974	4.18366
5	35500001	35600000	661	0.231921	4.12601
6	37300001	37400000	544	0.231837	4.17591
5	71750001	71850000	226	0.231121	4.12135
14	41600001	41700000	227	0.23103	4.28492
8	95250001	95350000	264	0.230958	4.23345
3	17450001	17550000	254	0.230855	4.07834	SLC2A1
27	33300001	33400000	176	0.230013	3.92755
8	58000001	58100000	293	0.229792	4.21131
3	90600001	90700000	299	0.229661	4.06201
13	61300001	61400000	314	0.229581	4.19814	NOL4L
19	42000001	42100000	252	0.228636	4.28773
2	86950001	87050000	695	0.228434	4.00351
5	76750001	76850000	592	0.228379	4.06113
13	55550001	55650000	213	0.228345	4.10707
17	38000001	38100000	1147	0.227869	4.21665
4	112750001	112850000	795	0.22743	4.00294
22	49350001	49450000	260	0.227335	4.30309
23	9750001	9850000	243	0.227297	4.28558
4	113400001	113500000	213	0.227242	4.00218
6	91550001	91650000	633	0.227045	4.09946
21	64550001	64650000	180	0.226755	4.21828	WDR25
16	8400001	8500000	1009	0.226728	4.15486
9	74900001	75000000	398	0.226213	4.09109
22	45800001	45900000	543	0.22597	4.23042
2	109900001	110000000	331	0.225939	3.95099	UBR3
16	30450001	30550000	575	0.225932	4.14345	KIF26B
1	64700001	64800000	414	0.225367	3.95435	GPR156
1	117050001	117150000	465	0.225117	3.94993	ERICH6
14	72950001	73050000	343	0.22498	4.1695
7	16300001	16400000	197	0.224697	4.04452	MCTP1
19	27100001	27200000	300	0.224423	4.17782
17	37300001	37400000	901	0.224317	4.13086
10	59400001	59500000	426	0.224197	4.01769	NIN
4	104250001	104350000	731	0.224151	3.92413
6	35200001	35300000	458	0.224056	3.98118	,MMRN1
3	90500001	90600000	270	0.223902	3.93422
8	42400001	42500000	103	0.223846	4.08469
14	52400001	52500000	328	0.223812	4.12011
12	34600001	34700000	375	0.223757	3.97012
21	17750001	17850000	1169	0.223664	4.17668
22	49450001	49550000	270	0.223494	4.22398
4	18150001	18250000	736	0.223246	3.9172	TRIM24
14	11150001	11250000	177	0.222727	4.10001
17	61700001	61800000	200	0.22222	4.12773
27	31700001	31800000	357	0.22197	3.7317
12	36200001	36300000	306	0.221921	3.94707
12	35050001	35150000	605	0.221825	3.93872
7	47900001	48000000	155	0.221464	4.01182	GM2A
20	31450001	31550000	473	0.221203	4.08551	NIM1K
7	51150001	51250000	194	0.221007	4.00962
6	27650001	27750000	330	0.220946	3.91035
29	21150001	21250000	725	0.220673	3.40299
12	68400001	68500000	874	0.22046	3.93128	RB1
13	45750001	45850000	472	0.220314	3.92761	GTPBP4
29	21100001	21200000	573	0.220269	3.38824
29	17150001	17250000	292	0.220209	3.39058	,NARS2
19	12300001	12400000	522	0.219898	4.07745
5	9150001	9250000	758	0.219854	3.83648	PPP1R12A
11	16200001	16300000	328	0.219662	3.90468
22	49400001	49500000	286	0.219594	4.1309	DCAF1
22	15100001	15200000	303	0.219461	4.04147	SNRK
3	89100001	89200000	392	0.219439	3.83588	KCND3
18	24300001	24400000	106	0.219089	4.05837
3	1650001	1750000	595	0.218827	3.82054
13	61150001	61250000	269	0.218625	3.95096	ASXL1
20	37400001	37500000	275	0.218439	4.052
7	89600001	89700000	572	0.218139	3.95829
14	52500001	52600000	386	0.217949	3.99227
22	16250001	16350000	364	0.217897	4.01279
3	100300001	100400000	633	0.217801	3.80938
8	58050001	58150000	233	0.217502	3.93569
8	21350001	21450000	365	0.217447	3.93398
20	43000001	43100000	708	0.21738	4.03286
1	119650001	119750000	347	0.217001	3.77921
8	21050001	21150000	572	0.21699	3.919
28	7700001	7800000	1067	0.216809	3.58322
11	16150001	16250000	248	0.216674	3.8375
28	39750001	39850000	602	0.21661	3.44983
2	81300001	81400000	798	0.216581	3.74565
13	39500001	39600000	225	0.216559	3.83953	RALGAPA2
2	18350001	18450000	604	0.216343	3.75621
1	119050001	119150000	531	0.216252	3.76068
13	100001	200000	351	0.215949	3.82628
5	94850001	94950000	160	0.21522	3.77442	GRIN2B
14	31050001	31150000	461	0.215098	3.92152	CSMD3
27	350001	450000	351	0.215034	3.69559
4	70150001	70250000	644	0.215019	3.7279
12	54650001	54750000	692	0.214982	3.80124	URAD
25	7000001	7100000	494	0.214647	3.78789
11	95150001	95250000	305	0.214577	3.77971	NR6A1
13	60450001	60550000	604	0.21457	3.83977	HM13
6	37250001	37350000	519	0.214456	3.78964
18	25350001	25450000	343	0.214394	3.97036
3	88700001	88800000	266	0.214322	3.71475
2	97200001	97300000	368	0.214169	3.69373
3	100250001	100350000	650	0.213929	3.72383	ARNT
19	48950001	49050000	309	0.213116	3.93117
6	15900001	16000000	862	0.213093	3.73105
12	34550001	34650000	313	0.212898	3.73032
9	76200001	76300000	494	0.212801	3.79282	ESR1
6	84350001	84450000	768	0.212638	3.77029	TMPRSS11A
6	35650001	35750000	278	0.212448	3.7355
21	17900001	18000000	1397	0.212137	3.92018
10	48900001	49000000	546	0.211885	3.74565	RFX7
1	15600001	15700000	497	0.211842	3.66984
11	94050001	94150000	132	0.211686	3.71249	DENND1A
7	57800001	57900000	371	0.211612	3.80356
13	44500001	44600000	177	0.211459	3.72649	PITRM1
13	27550001	27650000	195	0.211457	3.73005
24	18350001	18450000	517	0.211436	3.82451
1	114750001	114850000	441	0.211172	3.64194
12	41850001	41950000	847	0.21115	3.71833
15	63550001	63650000	601	0.211144	3.81693
5	26400001	26500000	731	0.210849	3.64773
16	57800001	57900000	321	0.210826	3.79128
12	64350001	64450000	472	0.210621	3.70683
29	21450001	21550000	377	0.210531	3.22293	GAS2
5	57300001	57400000	404	0.210481	3.67327
21	31650001	31750000	218	0.21012	3.887
2	67200001	67300000	402	0.209855	3.60027
17	51650001	51750000	303	0.20948	3.81544
6	27700001	27800000	370	0.209458	3.65775
13	44550001	44650000	133	0.209421	3.6827	PFKP
6	81950001	82050000	596	0.209356	3.69371
6	35600001	35700000	261	0.209023	3.65901
19	49100001	49200000	287	0.208927	3.85287
22	49200001	49300000	278	0.208901	3.8686
6	81300001	81400000	448	0.208744	3.67836
4	26050001	26150000	556	0.208499	3.5956	CPA5
3	61750001	61850000	646	0.208334	3.59272
11	77400001	77500000	262	0.208227	3.64622
18	23800001	23900000	270	0.208219	3.80423	FTO
2	106250001	106350000	218	0.208172	3.56309	SCN9A
22	30950001	31050000	194	0.208078	3.77904
1	117000001	117100000	576	0.208052	3.57752
14	34200001	34300000	586	0.207996	3.76282
11	69450001	69550000	250	0.207909	3.63374
5	22850001	22950000	670	0.207724	3.57708
13	62750001	62850000	505	0.207653	3.71927
2	10350001	10450000	747	0.207562	3.56742	FAM76A
6	86050001	86150000	454	0.207511	3.66413
29	39600001	39700000	431	0.207469	3.04682
9	63200001	63300000	226	0.207285	3.67031	ARFGEF3
8	68900001	69000000	712	0.207161	3.70238	DOK2
6	94400001	94500000	464	0.207159	3.65834
13	61350001	61450000	233	0.206984	3.69347
1	118450001	118550000	295	0.206809	3.55139	TM4SF18
10	81450001	81550000	218	0.206783	3.62455	NEO1
4	104300001	104400000	688	0.206756	3.54565	ICA1
6	37800001	37900000	386	0.206716	3.62579	FAM184B
25	41050001	41150000	303	0.206657	3.5919
2	63650001	63750000	532	0.206587	3.52958
10	73650001	73750000	422	0.206397	3.61878
17	61750001	61850000	152	0.205863	3.75715
16	38750001	38850000	224	0.20578	3.69122
12	51650001	51750000	321	0.205735	3.59627
24	34050001	34150000	382	0.205532	3.66519
5	46700001	46800000	336	0.20549	3.55677	GRIP1
25	3550001	3650000	197	0.205421	3.59109
6	81900001	82000000	581	0.205393	3.60484
7	19150001	19250000	210	0.205291	3.64214
13	59150001	59250000	292	0.204713	3.59805	SNPH
22	34200001	34300000	383	0.204224	3.69854
12	2100001	2200000	689	0.204089	3.5412	MYO16
1	112350001	112450000	573	0.204063	3.48349
10	32100001	32200000	265	0.20398	3.57929
17	10250001	10350000	555	0.203441	3.64787
6	46950001	47050000	366	0.203144	3.54907
22	47600001	47700000	232	0.203011	3.72821	DCP1A
3	12950001	13050000	391	0.202856	3.46772
4	101150001	101250000	298	0.202838	3.45463
18	23750001	23850000	346	0.202748	3.67801	FTO
13	150001	250000	281	0.202527	3.53089
19	2650001	2750000	1175	0.202499	3.68229
5	44450001	44550000	722	0.202498	3.49083	NUP107
16	8450001	8550000	1186	0.202343	3.60824
13	61600001	61700000	245	0.202294	3.59252
2	107300001	107400000	475	0.20229	3.43542	XIRP2
11	37700001	37800000	58	0.202213	3.52055	CCDC88A
8	37700001	37800000	180	0.202108	3.59237
5	35450001	35550000	683	0.202046	3.46987
8	21200001	21300000	418	0.202032	3.58527
6	83050001	83150000	517	0.201993	3.53079
21	65300001	65400000	479	0.201809	3.66233
19	34100001	34200000	255	0.201774	3.66877	ALKBH5
1	105500001	105600000	490	0.20143	3.42356
11	18250001	18350000	292	0.201375	3.50467
18	54400001	54500000	174	0.201244	3.65641	RSPH6A
7	19350001	19450000	222	0.200993	3.54782
13	61750001	61850000	282	0.200991	3.5654
4	24900001	25000000	210	0.200818	3.42587
9	57550001	57650000	834	0.200524	3.52091	MOXD1
17	37350001	37450000	983	0.200515	3.59454
17	1050001	1150000	634	0.200423	3.56613
8	26300001	26400000	385	0.200391	3.54992
15	67850001	67950000	638	0.20036	3.57328	FAM76B
8	68850001	68950000	592	0.20034	3.54797
5	93900001	94000000	139	0.200084	3.44012	PLBD1
6	33950001	34050000	542	0.200058	3.44904	CCSER1
13	64600001	64700000	731	0.199952	3.59235	PHF20
15	63450001	63550000	558	0.199878	3.55837
26	20800001	20900000	177	0.199503	3.4392	RBM20
29	11100001	11200000	271	0.199488	3.0373	DLG2
1	119250001	119350000	608	0.199445	3.39513
4	30250001	30350000	1308	0.199354	3.39567
22	6700001	6800000	526	0.19932	3.59594	CMTM8
10	81400001	81500000	134	0.19926	3.45711	NEO1
3	96150001	96250000	138	0.199233	3.40061
8	37750001	37850000	179	0.199219	3.528
17	26150001	26250000	760	0.198846	3.54799	EP400
6	12150001	12250000	549	0.198367	3.40092
5	30700001	30800000	552	0.198313	3.37428	CCNT1
5	25200001	25300000	102	0.198097	3.36848
6	36200001	36300000	781	0.198087	3.42591
3	93350001	93450000	536	0.198056	3.37075	MAB21L3
4	57450001	57550000	731	0.197766	3.35521	BMPER
3	61800001	61900000	581	0.197642	3.35936
4	24950001	25050000	262	0.197632	3.35672
7	47750001	47850000	186	0.197425	3.46815	SLC36A1
12	54700001	54800000	779	0.197402	3.41397	FLT3
14	62050001	62150000	426	0.197402	3.52879
18	24250001	24350000	117	0.197354	3.56167
9	74950001	75050000	540	0.197292	3.44663
5	86150001	86250000	480	0.197276	3.37747	ETNK1
13	59550001	59650000	311	0.197217	3.43631
17	63850001	63950000	271	0.197205	3.56909	LRBA
16	33200001	33300000	939	0.197155	3.49554	PLD5
11	94000001	94100000	128	0.197085	3.38972
5	46900001	47000000	260	0.197067	3.37581
16	73200001	73300000	1059	0.196988	3.48122
