# Supplementary material for: Whole Genome Resequencing Reveals Selection Signatures Associated With Important Traits in Ethiopian Indigenous Goat Populations
Source: Front Genet. 2019 Nov 28;10:1190. doi: 10.3389/fgene.2019.01190 (PMC6892828; doi:10.3389/fgene.2019.01190)
Supplement: Supplementary Figure 1 — Population structure analysis (K=2-4). [file DataSheet_1.zip › Supplementary Table S1.xlsx]

## Sheet: Sheet1
Supplementary Table S1. Ethiopian indigenous goat population information. The characteristics, including physical characteristics and distributions
Breed	Physical Characteristics	Distribution
Afar	Dairy-type goat	They are kept in pastoral and agro-pastoral production systems in north eastern part of Ethiopia.
	Concave facial profile; narrow face; prick eared; leggy; long, thin upward-pointing horns; patchy coat color.
	Other features: fine, short hair coat; variable colors - white 48%, light brown
	25%, black 27%, and flecks and patches are also common; ruff is present in 67% of the goats; beard is present in 79% of males; wattles are relatively common (19%).
Abergelle	-Dual purpose goat
	- The stocky, compact, well built(height at withers of 71.4 and 65 cm for males and females, respectively), with body weight of 34 and 28 kg for males and females, respectively, are the key identifying physical features of the these goats (Berhane & Eik, 2006).	Widely distributed in area dominated by plains and river valleys. They are mainly kept in the mixed farming and agro-pastoral production systems
	- The majority of these goats have commonly a plain coat colour (56%), with 33% patchy and 11% spotted. They have short and smooth hair
Begait	- Dual purpose	These goats are predominantly pastoral and agro-pastoral kept by nomadic Tigrawi and Kunama ethnic groups in the lowlands of northern Ethiopia.
	- They distinguish with the tall (height at withers of 74 and 68 cm for males and females, respectively, and the body weight was 45.3 and 33.8 kg for males and females, respectively). The most common coat color for Begait goats are white and hairy thighs with long drooping ears(Abraham, 2018) (Berhane & Eik, 2006)(Tadesse et al., 2015).
	- Can produces high daily milk yield(0.6 kg) and are high productive potential since they have better early birth weight and growth rates compared to the other Ethiopian goat populations.
Central Highland	-Dairy-type	They are mainly found in midland ecologies in central zone of Tigray region, Ethiopia
	- Medium-sized; broad-faced; thick horns; reddish-brown color.
	- These goats are commonly mixture of white and brown coat color with patchy and spotted.
Maefur	Dual purpose	Mainly kept by nomadic Irob ethnic groups in the Eastern zone of Tigray region, Ethiopia. The area is characterized by deep narrow valleys and rugged steep-slope terrain.
